# Supplementary material for: Understanding Drug Resistance of Wild-Type and L38HL Insertion Mutant of HIV-1 C Protease to Saquinavir
Source: Genes (Basel). 2023 Feb 20;14(2):533. doi: 10.3390/genes14020533 (PMC9957153; doi:10.3390/genes14020533)
Supplement: Supplementary file 1 [file genes-14-00533-s001.zip]

Archive with 1 entries (1 files):
- genes-2216235-supplementary.pdf
